# Supplementary material for: Differences between Very Highly Sensitized Kidney Transplant Recipients as Identified by Machine Learning Consensus Clustering
Source: Medicina (Kaunas). 2023 May 18;59(5):977. doi: 10.3390/medicina59050977 (PMC10223300; doi:10.3390/medicina59050977)
Supplement: Supplementary file 1 [file medicina-59-00977-s001.zip]

Archive with 1 entries (1 files):
- medicina-2294279-supplementary.pdf
